# Supplementary material for: An Ultrafast UPLC–MS/MS Method for Characterizing the In Vitro Metabolic Stability of Acalabrutinib
Source: Molecules. 2023 Oct 23;28(20):7220. doi: 10.3390/molecules28207220 (PMC10609012; doi:10.3390/molecules28207220)
Supplement: Supplementary file 1 [file molecules-28-07220-s001.zip]

Archive with 1 entries (1 files):
- molecules-2670009-supplementary.pdf
